# Supplementary material for: Chromosome-level Assembly, Dosage Compensation and Sex-biased Gene Expression in the Small Brown Planthopper, Laodelphax striatellus
Source: Genome Biol Evol. 2022 Nov 1;14(11):evac160. doi: 10.1093/gbe/evac160 (PMC9651030; doi:10.1093/gbe/evac160)
Supplement: evac160_Supplementary_Data [file evac160_supplementary_data.zip]

Archive with 2 entries (2 files):
- supplementary_tables20220902.xlsx
- supplmentary_material20221020.pdf
