# Supplementary material for: Chromosome-level Assembly, Dosage Compensation and Sex-biased Gene Expression in the Small Brown Planthopper, Laodelphax striatellus
Source: Genome Biol Evol. 2022 Nov 1;14(11):evac160. doi: 10.1093/gbe/evac160 (PMC9651030; doi:10.1093/gbe/evac160)
Supplement: evac160_Supplementary_Data [file evac160_supplementary_data.zip › supplementary_tables20220902.xlsx]

## Sheet: Table S1
Table S1. The statistics of Nanopore reads after quality control.
Number of Reads	Mead read length	Read length N50	Total bases
16381943	6525	21754	106892118711

## Sheet: Table S2
Table S2. The statistics of contig-level assemblies.
Stat Type	Raw contigs	Haploid contigs
Contig number	1731	603
Contig N50	909801	1613830
Contig N90	165756	374899
Longest contig length	8383862	8074346
Total bases	762184311	509864764
Length>= 1kb	762184311	509862392
Length>=2kb	762184311	509854637
Length>=5kb	762184311	509847328

## Sheet: Table S3
Table S3. The statistics of Hi-C data.
Sample	Hi-C data
Raw Reads Number	671822678
Raw Bases Number	100773401700
Clean Reads Number	622928216
Clean Reads Rate(%)	92.72
Clean Bases Number	93439232400
Low-quality Reads Number	4406854
Low-quality Reads Rate(%)	0.66
Ns Reads Number	1495112
Ns Reads Rate(%)	0.22
Adapter Polluted Reads Number	42992496
Adapter Polluted Reads Rate(%)	6.4
Raw Q30 Bases Rate(%)	91.72
Clean Q30 Bases Rate(%)	92

## Sheet: Table S4
Table S4. Statistics of the SSR distribution predicted by MISA.
Statistics	Number/Size
Total number of sequences examined	312
Total size of examined sequences (bp)	510210580
Total number of identified SSRs	207334
Number of SSR containing sequences	199
Number of sequences containing more than 1 SSR	158
Number of SSRs present in compound formation	82406

## Sheet: Table S5
Table S5. Statistical results of repetitive sequences predicted by RepeatMasker.
Class	Element number	Length(bp)	% of genome
SINEs	12627	1576580	0.31
LINEs	40809	13465173	2.64
LTR elements	2786	2703805	0.53
DNA elements	70491	19993161	3.92
Unclassified	649488	100928623	19.78
Small RNA	176	51614	0.01
Satellites	422	236179	0.05
Simple repeats	185007	14703590	2.88
Low complexity	42507	4503433	0.88

## Sheet: Table S6
Table S6. The statistics of ONT transcriptome reads.
Reads	Number of reads	Total bases	Average length	N50 length
Clean reads	6821102	8322589622	1220	1483
Consensus isoforms	155475	238223948	1532	3003

## Sheet: Table S7
Table S7. The statistics for genome annotation.
Gene set	Total gene number	Average transcript length	Average exons per transcript	Average exon length	Sum transcript length
				(bp)
Augustus	39296	6159.8	4.4	229.7	257366842
Braker	59557	4657.3	3.3	237.7	290885137
Genemark-ET	67492	3413	3.4	237.1	230349786
GeneWise	30689	3270	3.1	242.9	100352866
Maker	62140	8519	4.4	197.2	529508658
PASA	34021	9469.1	5.3	379.4	322149342
SNAP	64018	11860.1	5.8	164.8	759261409
EVM	16160	13097.5	7.3	313	288119042

## Sheet: Table S8
Table S8. The statistics for functional annotation.
Type		Number	Percent (%)
Annotation	NR	13399	82.91
	NT	8503	52.62
	SwissProt	8964	55.47
	KOG	6907	42.74
	CDD	12369	76.54
	eggnog	12787	79.13
	Interpro	12451	77.05
	KEGG	8192	50.69
	GO	10551	65.29
Total	Annotated	14599	90.34
	Gene	16160

## Sheet: Table S9
Table S9. Summary of ncRNA.
Type	Number	Total Length
miRNA	54	4674
rRNA	55	12446
snRNA	147	19466
tRNA	1860	135896

## Sheet: Table S10
Table S10. Gene distribution analysis after filtering the mean expression FPKM <1.
FPKM>1					Wilcoxon test e				Mean f		Median g		F:Mh
	Transcript_number a	Chromosomal_information b	Autosome c	X-chromosome d	F (A-X)	M (A-X)	A (F-M)	X (F-M)	F (X:A)	M (X:A)	F (X:A)	M (X:A)	A	X
gonad	9202	9159	8686	473	0.19	2e-16	0.02	2e-16	1.02996	0.620304	1.03077	0.551593	1.01376	1.7594
head	11213	11161	10475	686	0.086	0.042	1.7e-05	0.35	0.952892	0.950911	0.973434	0.959971	0.973136	0.972027
antenna	11151	11101	10400	701	0.1328	0.0056	0.18	0.57	0.963139	0.9369	1.00166	0.975475	0.987974	0.999062
leg	10664	10614	9954	660	0.0442	0.0066	0.0061	0.8561	0.94485	0.93024	0.965145	0.951996	0.980096	0.987715
a Number of transcripts left after filtering
b Number of transcritps with chromosome information
c Number of genes located on autosomes
d Number of genes located on X chromosome
e Wilcoxon-test p-values for autosomes versus X-chromosomes (A-X) in females (F) and mles (M) and females versus males (F-M) on Autosomes and X-chromosome
f X:A ratios for mean value in females (F) and males (M)
g X:A ratios for median value in females (F) and males (M)
hF:M median expression ratio in X and autosomes

[truncated: 7 more sheets: Table S11, Table S12, Table S13, Table S14, Table S15, Table S16, Table S17]
